# Supplementary material for: Potential of MALDI-TOF MS as an alternative approach for capsular typing Streptococcus pneumoniae isolates
Source: Sci Rep. 2017 Mar 28;7:45572. doi: 10.1038/srep45572 (PMC5368646; doi:10.1038/srep45572)
Supplement: Supplementary Dataset S1 [file srep45572-s1.xls]

## Sheet: export
Strain ID	Serotype (as Quellung reaction)	Biomarkers (m/z)
		2.633	2.937	2.976	3.377	3.434	3.445	3.994	4.199	4.213	4.421	4.437	4.537	4.726	4.76	5.202	5.266	5.295	5.876	5.954	5.982	6.27	6.641	6.671	6.754	6.868	6.89	6.92	7.988	8.395	8.424	9.056	9.073	9.52	10.091	10.405
Sp 1683	14	0	1	1	0	0	1	1	1	0	1	0	0	1	0	0	1	0	1	1	0	1	0	1	1	1	1	0	1	1	1	1	1	1	0	1
Sp 1534	14	1	1	1	1	0	1	1	1	0	1	0	1	0	1	1	1	0	1	1	0	0	1	0	1	1	1	0	1	1	0	1	1	1	1	1
Sp 1591	14	0	1	1	1	0	0	1	1	0	1	1	1	0	1	1	1	0	1	1	1	1	1	0	1	1	1	0	1	1	0	1	1	1	1	1
Sp 1564	14	0	1	1	1	1	0	1	1	0	1	1	1	0	1	1	1	0	1	1	1	1	1	1	1	1	1	0	1	1	0	1	1	1	1	1
Sp 1680	14	0	1	1	0	0	0	1	1	0	1	0	0	0	0	1	1	0	1	1	0	1	0	1	1	1	1	0	1	1	0	1	1	1	0	1
Sp 1729	14	0	1	1	1	0	1	1	1	0	1	0	0	1	0	1	1	0	1	1	0	1	1	0	1	1	1	0	1	1	0	1	1	1	1	1
Sp 2107	14	0	1	1	0	0	0	1	1	0	1	0	1	0	1	1	1	0	1	1	0	1	0	1	1	1	1	0	1	1	0	1	1	1	1	1
Sp 2103	14	0	1	1	0	0	0	1	1	0	1	0	1	0	1	1	1	0	1	1	0	1	0	1	1	0	1	0	1	1	0	1	1	1	1	1
Sp 2015	14	0	1	1	0	0	0	1	1	0	1	0	1	0	1	1	1	0	1	1	0	1	0	1	1	1	1	0	1	1	0	1	1	1	1	1
Sp 1980	14	1	1	1	1	1	1	1	0	1	1	0	0	0	1	1	1	0	1	1	0	1	0	1	1	1	1	0	1	0	1	1	0	1	0	1
Sp 2166	14	1	1	1	1	1	1	1	0	1	1	0	1	0	1	1	1	0	1	1	0	1	0	1	1	1	1	0	1	0	1	1	1	1	1	1
Sp 1179	14	1	1	1	1	1	1	1	0	1	1	1	1	0	1	1	1	0	1	1	0	1	0	1	1	1	1	0	1	0	1	1	1	1	1	1
Sp 1141	14	1	1	1	1	1	1	1	1	0	1	1	1	1	1	1	1	0	1	1	0	0	1	1	1	1	1	0	1	1	0	1	1	1	1	1
Sp 1292	14	1	1	1	1	1	0	1	1	0	1	1	0	0	1	1	1	0	1	1	0	1	1	0	1	1	1	0	1	1	0	1	1	1	1	1
Sp 1302	14	0	1	1	0	1	0	1	1	0	1	0	0	0	1	1	1	1	1	1	0	1	1	0	0	1	1	0	1	1	0	1	1	1	0	1
Sp 0996b	14	0	1	1	0	0	1	1	1	0	1	1	1	0	1	1	1	0	1	1	0	1	1	1	1	1	1	0	1	1	0	1	1	1	1	1
Sp 0997	14	1	1	1	1	1	1	1	1	0	1	1	0	0	1	1	1	0	1	1	0	1	1	0	1	1	1	0	1	1	0	1	1	1	1	1
Sp 1307	14	1	1	1	0	1	1	1	1	0	1	1	0	0	1	1	1	0	1	1	0	1	1	0	1	1	1	0	1	1	0	1	1	1	1	1
Sp 0349	14	1	1	1	1	1	0	1	1	0	1	1	1	1	1	1	1	1	1	1	0	1	1	1	1	1	1	0	1	1	1	1	1	1	1	1
Sp 0308	14	1	1	1	1	1	1	1	0	1	1	1	1	1	1	1	1	1	1	1	0	1	1	1	1	1	1	0	1	0	1	1	1	1	1	1
Sp 2213	14	1	0	1	1	0	0	1	1	0	1	0	0	0	0	0	1	1	1	1	1	0	0	1	1	1	1	0	1	1	1	0	1	1	0	0
Sp 2233	14	1	1	1	0	0	0	1	0	0	1	0	1	1	0	1	1	0	1	1	0	1	0	1	1	1	1	0	1	1	1	1	1	1	1	1
Sp 0325	14	1	1	1	1	1	1	1	1	1	1	1	0	1	1	1	1	0	1	1	1	0	1	1	1	1	1	0	1	1	1	1	1	1	0	1
Sp 0807	14	1	1	1	0	1	0	1	1	0	1	1	0	1	0	1	1	1	1	1	1	0	1	1	1	1	1	0	1	1	1	1	1	1	0	1
Sp 0782	14	1	0	1	0	0	0	1	1	0	1	1	0	1	1	0	1	0	1	1	1	0	1	1	1	1	1	0	1	1	1	1	1	1	0	1
Sp 0550	14	1	1	1	1	1	1	1	1	1	1	1	0	1	1	1	1	0	1	1	1	0	1	1	1	1	1	0	1	1	1	1	1	1	1	1
Sp 0532	14	1	1	1	0	1	1	1	1	0	1	1	1	0	1	1	1	0	1	1	0	0	1	1	1	1	1	0	1	1	1	1	1	1	1	1
Sp 0667	14	1	1	1	1	1	1	1	1	1	1	0	0	0	1	1	1	1	1	1	1	0	1	1	1	1	1	0	1	1	1	1	1	1	0	1
Sp 0527	14	1	1	1	1	1	1	1	1	1	1	1	1	1	1	1	1	0	1	1	0	0	1	1	1	1	1	0	1	1	1	1	1	1	1	1
Sp 0903	14	1	1	1	1	1	1	1	1	1	1	1	1	1	1	1	1	1	1	1	1	0	1	1	1	1	1	0	1	1	1	1	1	1	1	1
Sp 0897	14	1	1	0	0	1	0	1	1	0	1	1	0	0	1	0	1	0	1	1	0	0	1	1	1	1	1	0	1	1	1	1	0	1	0	1
Sp 0798	14	1	1	1	0	1	1	1	1	1	1	1	0	0	1	1	1	0	1	1	1	0	1	1	1	1	1	0	1	1	1	1	1	1	1	1
Sp 0587	14	1	1	1	0	1	1	1	1	1	1	0	0	0	1	0	1	1	1	1	1	0	1	1	1	1	1	0	1	1	1	1	1	1	0	1
Sp 0665	14	1	1	1	1	1	1	1	1	0	1	1	0	0	1	1	1	1	1	1	1	0	1	1	1	1	1	0	1	1	1	1	1	1	0	1
Sp 0601	14	1	0	1	1	1	0	0	1	0	1	1	0	0	1	0	1	1	1	1	1	0	1	1	1	1	1	0	1	1	1	1	1	1	0	1
Sp 0603a	14	1	1	1	1	1	1	1	1	1	1	1	0	1	1	1	1	1	1	1	1	0	1	1	1	1	1	0	1	1	1	1	1	1	1	1
Sp 2030	14	1	0	0	0	0	0	0	1	0	1	1	0	0	0	0	1	1	1	1	1	0	1	1	1	1	1	0	1	1	1	1	1	1	0	1
Sp 0770	14	1	1	1	1	0	0	1	1	0	1	0	0	0	1	1	1	1	1	1	1	0	1	1	1	1	1	0	1	1	1	1	1	1	1	1
Sp 0661	14	1	1	1	1	1	1	1	1	1	1	1	0	0	1	0	1	1	1	1	1	0	1	1	1	1	1	0	1	1	1	1	1	1	0	1
Sp 2158	14	1	1	1	1	1	0	1	1	1	1	0	1	0	1	1	1	1	1	1	1	1	1	1	1	1	1	0	1	1	1	1	1	1	1	1
Sp 0698	14	1	1	1	0	1	1	1	1	1	1	0	1	0	1	1	1	1	1	1	1	0	1	1	1	1	1	0	1	1	1	1	1	1	1	1
Sp 0366	14	1	1	1	0	1	0	1	1	0	1	1	1	0	1	1	1	0	1	1	1	0	1	1	1	1	1	0	1	1	1	1	1	1	1	1
Sp 0630	14	1	1	1	1	1	1	1	1	1	1	1	1	0	1	1	1	1	1	1	1	0	1	1	1	1	1	0	1	1	1	1	1	1	1	1
Sp 0643	14	0	1	0	1	1	1	1	1	1	1	0	1	0	1	1	1	0	1	1	1	0	1	1	1	1	1	0	1	1	1	1	1	1	1	1
Sp 0749	14	1	1	1	1	1	1	1	1	1	1	0	1	0	1	1	1	0	1	1	1	0	1	1	1	1	1	0	1	1	1	1	1	1	1	1
Sp 0886	14	0	1	1	1	1	1	1	1	0	1	1	1	0	1	1	1	0	1	1	0	0	1	1	1	1	1	0	1	1	1	1	1	1	1	1
Sp 0621	14	0	1	1	1	1	1	1	1	1	1	1	1	0	1	1	1	0	1	1	1	0	1	1	1	1	1	0	1	1	1	1	1	1	1	1
Sp 0539	14	1	1	1	1	1	1	1	1	1	1	1	1	1	1	1	1	1	1	1	1	0	1	1	1	1	1	0	1	1	1	1	1	1	1	1
Sp 0899	14	1	1	1	1	1	1	1	0	1	1	1	0	0	1	1	1	1	1	1	1	1	0	1	1	1	1	0	1	0	1	1	1	1	0	1
Sp 0885	14	1	0	1	1	1	0	1	0	1	1	1	0	0	1	0	1	1	1	1	0	1	1	0	1	1	1	0	1	0	1	1	1	1	0	1
Sp 0513	14	1	1	1	1	1	1	1	0	1	1	1	1	1	1	1	1	1	1	1	1	1	0	1	1	1	1	0	1	0	1	1	1	1	1	1
Sp 0515	14	1	1	1	1	1	1	1	0	1	1	0	0	1	1	1	1	0	1	1	1	1	0	1	1	1	1	0	1	0	1	1	1	1	1	1
Sp 0387	14	1	1	1	1	1	1	1	0	1	1	0	1	1	1	1	1	1	1	1	0	1	0	1	1	1	1	0	1	0	1	1	1	1	1	1
Sp 1334	14	1	1	1	1	1	1	1	0	1	1	0	0	0	1	1	1	0	1	1	0	1	1	1	1	1	1	0	1	0	1	1	1	1	1	1
Sp 0296	14	1	1	1	1	1	0	1	0	1	1	1	0	1	0	0	1	1	1	1	0	1	0	1	1	1	1	0	1	0	1	1	1	1	0	1
Sp 0685	14	1	1	1	1	1	0	1	0	1	1	1	0	0	1	1	1	1	1	1	1	1	0	1	1	1	1	0	1	0	1	1	1	1	0	1
Sp 2112	14	1	1	1	1	1	1	1	0	1	1	0	1	0	1	1	1	1	1	1	1	1	1	1	1	1	1	0	1	0	1	1	1	1	1	1
Sp 0436	14	1	1	1	1	1	1	1	0	1	1	0	0	0	1	1	1	1	1	1	1	1	0	1	1	1	1	0	1	0	1	1	1	1	1	1
Sp 0702	14	1	1	1	1	1	1	1	0	1	1	0	1	0	1	1	1	1	1	1	1	1	0	1	1	1	1	0	1	0	1	1	1	1	1	1
Sp 0514	14	0	0	1	1	1	1	1	0	1	1	0	1	1	1	1	1	1	1	1	1	1	0	1	1	1	1	0	1	0	1	1	1	1	1	1
Sp 0416	14	1	1	1	1	1	1	1	0	1	1	1	1	1	1	1	1	1	1	1	1	1	0	1	1	1	1	0	1	0	1	1	1	1	1	1
Sp 0454	14	1	1	1	1	1	1	1	1	1	1	1	1	1	1	1	1	1	1	1	1	0	1	1	1	1	1	0	1	1	1	1	1	1	1	1
Sp 0450	14	1	1	1	1	1	1	1	1	1	1	1	1	1	1	1	1	1	1	1	1	0	1	1	1	1	1	0	1	1	1	1	1	1	1	1
Sp 1368	14	1	1	1	1	1	1	1	1	1	1	1	1	1	1	1	1	1	1	1	1	0	1	1	1	1	1	0	1	1	1	1	1	1	1	1
Sp 0850	14	0	1	1	1	1	1	1	1	1	1	1	1	1	1	1	1	1	1	1	1	1	1	1	1	1	1	0	1	1	1	1	1	1	1	1
Sp 0135	14	1	1	1	1	0	0	1	1	1	1	1	1	1	1	1	1	1	1	1	1	0	1	1	1	1	1	0	1	1	1	1	1	1	1	1
Sp 0612b	14	1	1	1	1	1	1	1	1	1	1	1	1	1	1	1	1	1	1	1	1	0	1	1	1	1	1	0	1	1	1	1	1	1	1	1
Sp 1197	14	1	1	1	1	1	1	1	0	1	1	1	1	1	1	1	1	1	1	1	1	1	1	1	1	1	1	0	1	0	1	1	1	1	1	1
Sp 0332	14	1	1	1	1	1	1	1	0	1	1	1	1	1	1	1	1	1	1	1	1	1	1	1	1	1	1	0	1	0	1	1	1	1	1	1
NHG105	14	0	1	1	1	1	0	1	1	1	1	1	1	1	1	1	1	1	1	1	1	1	0	1	1	1	1	0	1	1	1	1	1	1	1	1
Sp 0979	14	1	1	1	1	1	1	1	1	1	1	1	1	1	1	1	1	1	1	1	1	1	0	1	1	1	1	0	1	1	1	1	1	1	1	1
NHG95	14	1	1	1	1	1	0	1	0	1	1	1	1	1	1	1	1	1	1	1	1	1	0	1	1	1	1	0	1	0	1	1	1	1	1	1
Sp 0756	14	1	1	1	1	1	0	1	1	1	1	1	1	1	1	1	1	1	1	1	1	1	1	1	1	1	1	0	1	1	1	1	1	1	1	1
Sp 1609	14	1	1	1	1	1	1	1	1	1	1	1	1	1	1	1	1	1	1	1	1	1	1	1	1	1	1	0	1	1	1	1	1	1	1	1
Sp 0985	14	1	1	1	1	1	1	1	1	1	1	1	1	1	1	1	1	1	1	1	1	1	0	1	1	1	1	0	1	1	1	1	1	1	1	1
NHG116	14	1	1	1	1	1	1	1	1	1	1	1	1	1	1	1	1	1	1	1	1	1	0	1	1	1	1	0	1	1	1	1	1	1	1	1
NHG93	14	0	1	1	1	1	1	1	1	1	1	1	1	1	1	1	1	0	1	1	1	1	0	1	1	1	1	0	1	1	1	1	1	1	1	1
Sp 1033	14	1	1	1	1	1	1	1	1	1	1	1	1	1	1	1	1	1	1	1	1	1	0	1	1	1	1	0	1	1	1	1	1	1	1	1
NCC33	14	1	1	1	1	1	1	1	1	1	1	1	1	1	1	1	1	1	1	1	1	1	0	1	1	1	1	0	1	1	1	1	1	1	1	1
NCC97	14	1	1	1	1	1	1	1	1	1	1	1	1	1	1	1	1	1	1	1	1	1	0	1	1	1	1	0	1	1	1	1	1	1	1	1
Sp 0967a	14	1	1	1	1	1	1	1	1	1	1	1	1	1	1	1	1	1	1	1	1	1	0	1	1	1	1	0	1	1	1	1	1	1	1	1
NCC22	14	1	1	1	1	1	0	1	1	1	1	1	1	1	0	1	1	1	1	1	1	1	0	1	1	1	1	0	1	1	1	1	1	1	1	1
NHG119	14	1	1	1	1	1	0	1	1	1	1	1	1	1	0	1	1	1	1	1	0	1	0	1	1	1	1	0	1	1	1	1	1	1	1	1
Sp 0775	14	1	1	1	1	0	0	1	1	0	1	1	0	1	1	1	1	0	1	1	1	1	0	1	1	1	1	0	1	1	1	1	1	1	1	1
Sp 2305	14	0	1	1	1	1	1	1	1	1	1	1	1	0	1	1	1	1	1	1	1	1	0	1	1	1	1	0	1	1	1	1	1	1	1	1
Sp 0590	14	1	1	1	1	1	1	1	1	1	1	1	1	1	1	1	1	0	1	1	1	1	1	1	1	1	1	0	1	1	1	1	1	1	1	1
Sp 2152	14	0	1	1	1	1	0	1	1	1	1	1	1	1	1	1	1	0	1	1	1	1	0	1	1	1	1	0	1	1	1	1	1	1	1	1
Sp 1654	14	0	1	1	0	0	0	1	1	1	1	1	1	0	1	1	0	0	1	1	0	1	0	1	1	1	1	0	1	1	1	1	1	1	1	1
NCC04	14	1	1	1	1	1	0	1	1	1	1	1	0	1	1	1	1	1	1	1	1	1	0	1	1	1	1	0	1	1	1	1	1	1	1	1
Sp 1316	14	1	1	1	1	1	1	1	1	1	1	1	1	1	1	1	1	1	1	1	1	1	0	1	1	1	1	0	1	1	1	1	1	1	1	1
Sp 1001	14	1	1	1	1	1	1	1	1	1	1	1	1	1	1	1	1	1	1	1	1	1	1	1	1	1	1	0	1	1	1	1	1	1	1	1
Sp 0168	14	1	1	1	1	1	1	1	1	1	1	1	0	1	1	0	1	0	1	1	0	0	1	1	1	1	1	0	1	1	1	1	0	1	0	1
Sp 0179	14	1	1	1	1	1	1	1	1	0	1	1	1	1	1	1	1	0	1	1	0	0	1	1	1	1	1	0	1	1	0	1	1	1	1	1
Sp 0291	14	1	1	1	1	1	0	1	1	0	1	1	0	1	1	0	1	0	1	1	1	0	1	1	1	1	1	0	1	1	1	1	0	1	0	1
Sp 0329	14	1	1	1	1	1	0	1	1	0	1	1	0	1	0	1	1	0	1	1	0	0	1	1	1	1	1	0	1	1	0	1	1	1	0	1
Sp 0293	14	1	1	1	1	0	0	1	1	0	1	1	1	1	1	1	1	0	1	1	0	0	1	1	1	0	1	0	1	1	1	1	1	1	1	1
Sp 0321	14	1	1	1	1	1	1	1	1	0	1	1	1	1	1	1	1	0	1	1	0	0	1	1	1	1	1	0	1	1	1	1	1	1	1	1
Sp 0465	14	1	1	1	1	1	1	1	1	1	1	1	1	1	1	1	1	0	1	1	1	0	1	1	1	1	1	0	1	1	1	1	1	1	1	1
Sp 1408	14	0	1	1	1	0	1	1	1	0	1	0	0	0	1	1	1	0	1	1	0	0	1	0	1	1	1	0	1	1	1	1	1	1	0	1
Sp 0466	14	1	1	1	1	1	1	1	1	1	1	1	1	1	1	1	1	0	1	1	1	0	1	1	1	1	1	0	1	1	1	1	1	1	1	1
Sp 0306	14	1	1	1	1	0	1	1	1	1	1	1	1	1	1	1	1	1	1	1	0	0	1	1	1	0	1	0	1	1	1	1	1	1	1	1
Sp 0131	14	1	1	1	1	1	1	1	1	1	1	1	0	1	1	0	1	0	1	1	1	0	1	1	1	1	1	0	1	1	1	1	0	1	0	1
Sp 1413	14	1	1	1	1	1	1	1	1	0	1	0	1	0	1	1	1	1	1	1	0	0	1	1	1	1	1	0	1	1	1	1	1	1	1	1
Sp 0631	14	1	1	1	0	1	1	1	1	1	1	0	0	0	1	1	1	1	1	1	1	0	1	1	1	1	1	0	1	1	1	0	0	1	0	1
Sp 0526	14	1	1	1	1	1	1	1	0	1	1	1	0	1	1	1	1	0	1	1	0	1	1	1	1	1	1	0	1	0	1	1	1	1	1	1
Sp 1271	14	0	1	1	0	1	1	1	1	0	1	0	0	1	1	1	1	0	1	1	0	1	0	1	1	1	1	0	1	1	1	1	1	1	1	1
Sp 2168	14	1	1	1	1	1	1	1	1	1	1	1	0	0	1	1	1	1	1	1	1	1	0	1	1	1	1	0	1	1	1	1	1	1	1	1
Sp 1772	14	0	1	1	0	1	1	1	1	0	1	1	0	0	1	1	1	1	1	1	1	1	0	1	1	1	1	0	1	1	1	1	1	1	1	1
Sp 1293	14	1	1	1	1	0	1	1	1	0	1	0	0	0	1	0	1	1	1	1	1	1	1	1	1	1	1	0	1	1	1	0	0	1	0	0
Sp 0568	14	1	1	1	0	0	0	1	0	0	1	0	0	0	1	0	1	1	1	1	1	0	1	1	1	1	1	0	1	1	1	0	0	1	0	0
Sp 0568	14	1	1	1	1	1	1	1	1	1	1	1	0	0	1	1	1	1	1	1	1	0	1	1	1	1	1	0	1	1	1	1	0	1	0	1
Sp 1308	14	1	1	1	1	0	1	1	1	1	1	0	1	0	1	1	1	1	1	1	1	1	1	1	1	1	1	0	1	1	1	1	1	1	1	1
Sp 1045	14	1	1	1	1	1	1	1	1	1	1	0	0	0	1	1	1	1	1	1	1	0	1	1	1	1	1	0	1	1	1	0	1	1	0	1
Sp 1044	14	1	1	1	0	1	1	1	1	1	1	0	0	1	1	0	1	1	1	1	1	0	1	1	1	1	1	0	1	1	1	0	1	1	0	1
Sp 2134	14	0	1	1	1	0	1	1	1	1	1	0	1	0	1	1	1	1	1	1	1	1	0	1	1	1	1	0	1	1	1	1	1	1	1	1
Sp 2091	14	1	1	1	1	1	1	1	1	1	1	0	1	0	1	1	1	1	1	1	1	1	0	1	1	1	1	0	1	1	1	1	1	1	1	1
Sp 1993	14	0	1	0	1	0	1	1	0	0	1	0	0	0	1	1	1	1	1	1	1	1	0	1	1	1	1	0	1	1	1	0	1	1	0	1
Sp 2136	14	0	1	1	0	0	1	1	1	1	1	0	1	0	1	1	0	0	1	1	1	1	1	0	1	1	1	0	1	1	1	1	1	1	1	1
Sp 1732	14	1	1	1	0	1	1	1	1	1	1	0	1	1	1	1	1	1	1	1	1	1	0	1	1	1	1	0	1	1	1	0	1	1	0	1
Sp 2195	14	1	1	0	0	1	0	1	1	0	1	1	1	0	1	1	1	0	1	1	1	1	0	1	1	1	1	0	1	1	1	0	1	1	0	1
Sp 1930	14	0	1	0	0	0	0	1	0	0	1	0	0	1	0	1	1	1	1	1	1	1	0	1	1	1	1	0	1	1	1	0	1	1	0	1
Sp 1744	14	1	1	0	0	0	1	1	0	0	1	0	0	1	1	1	1	1	1	1	1	1	0	1	1	1	1	0	1	1	1	0	1	1	1	1
Sp 1992	14	1	1	0	0	1	1	1	1	1	1	1	0	1	1	1	1	1	1	1	1	0	0	1	1	1	1	0	1	1	1	0	1	1	0	1
Sp 1957	14	1	1	1	0	0	1	1	0	0	1	0	1	1	1	1	1	1	1	1	1	0	0	1	1	1	1	0	1	1	1	0	1	1	1	1
Sp 2118	14	1	1	1	1	1	1	1	0	1	1	0	0	0	1	1	1	1	1	1	1	1	0	1	1	1	1	0	1	1	1	1	1	1	0	1
Sp 2150	14	1	1	0	1	0	1	1	1	1	1	1	0	0	0	0	1	1	1	1	1	1	0	1	1	1	1	0	1	1	1	0	0	1	0	1
Sp 2009	14	1	1	1	0	1	1	1	1	1	1	0	0	0	0	0	1	1	1	1	1	0	0	1	1	1	1	0	1	1	1	0	0	1	0	1
Sp 2065	14	0	1	1	1	1	1	1	1	0	1	0	0	1	1	0	1	1	1	1	1	1	0	1	1	1	1	0	1	1	1	1	1	1	1	1
Sp 1690	14	1	1	1	0	0	0	1	1	1	1	1	0	0	1	0	1	1	1	1	1	1	0	1	1	1	1	0	1	1	1	0	1	1	0	1
Sp 2013	14	1	0	0	0	0	0	1	1	0	1	0	0	0	1	1	1	1	1	1	1	1	0	1	1	1	1	0	1	1	1	1	1	1	0	1
Sp 2123	14	1	1	1	1	1	1	1	1	1	1	1	0	0	1	1	1	1	1	1	1	1	0	1	1	1	1	0	1	1	1	1	1	1	0	1
Sp 2108	14	0	0	1	1	0	0	1	1	0	1	1	0	0	0	0	1	1	1	1	1	0	0	1	1	1	1	0	1	1	1	1	1	1	0	1
Sp 2159	14	1	1	1	1	1	1	1	1	1	1	0	1	0	1	1	1	1	1	1	1	1	0	1	1	1	1	0	1	1	1	1	1	1	1	1
Sp 2092	14	1	1	1	0	1	1	0	1	1	1	0	0	0	1	0	1	1	1	1	1	0	1	1	1	1	1	0	0	1	1	0	0	1	0	0
Sp 1551	14	0	1	0	0	1	1	1	0	1	1	1	0	0	1	0	1	1	1	1	1	0	0	1	1	1	1	0	1	1	1	0	0	1	0	1
Sp 1087	14	1	1	0	0	0	1	1	0	1	1	0	0	0	1	0	1	1	1	1	1	0	0	0	1	0	1	0	1	1	1	0	1	1	0	1
Sp 1043	14	1	1	1	0	1	1	1	1	1	1	0	0	0	1	1	1	1	1	1	1	0	1	1	1	1	1	0	1	1	1	0	1	1	0	1
Sp 1170	14	1	1	1	0	0	1	1	0	1	1	0	1	0	1	1	1	1	1	1	1	0	1	1	1	1	1	0	1	1	1	0	1	1	0	1
Sp 1265	14	1	0	0	1	0	1	1	0	1	1	0	1	0	1	1	1	1	1	1	1	0	0	1	1	1	1	0	1	0	1	0	1	1	0	1
Sp 1264	14	1	1	1	1	0	1	1	0	1	1	1	0	0	1	1	1	1	1	1	1	0	0	1	1	1	1	0	1	0	1	0	1	1	0	1
Sp 1900	14	1	1	0	1	1	1	1	0	1	1	0	0	0	1	1	1	1	1	1	1	0	0	1	1	1	1	0	1	0	1	0	1	1	0	1
Sp 2075	6A	0	0	0	0	0	0	0	0	0	1	0	0	0	0	0	1	0	1	1	0	1	1	0	1	0	1	0	1	0	1	0	0	1	0	1
NHG82	6A	1	1	1	1	0	1	1	1	1	1	1	1	1	1	1	1	1	1	1	1	1	1	1	1	1	1	0	1	1	1	1	1	1	1	1
NHG27	6A	1	1	1	1	0	1	1	1	1	1	1	1	1	1	1	1	1	1	1	1	1	1	1	1	1	1	0	1	1	1	1	1	1	1	1
NHG45	6A	1	1	1	1	1	0	1	1	1	1	1	0	1	1	1	1	1	1	1	1	0	1	1	1	1	1	0	1	1	1	1	1	1	1	1
NCC72	6A	0	1	1	0	0	0	1	1	0	1	1	1	1	1	1	1	0	1	1	1	1	1	1	1	1	1	0	1	1	1	1	1	1	1	1
NHG127	6A	0	1	0	0	0	0	1	0	0	1	1	0	0	0	0	1	0	1	1	1	0	1	0	1	0	1	0	1	1	1	0	1	1	0	1
NHG40A	6A	0	1	1	0	0	0	1	1	0	1	1	0	1	0	0	1	0	1	1	1	0	1	0	1	0	1	0	1	1	1	1	1	1	0	1
NHG76	6A	1	1	1	0	0	0	1	1	0	1	1	0	0	0	0	1	1	1	1	1	0	1	1	1	1	1	0	1	1	1	0	0	1	0	0
NHG15	6A	0	1	1	0	0	0	1	0	0	1	1	0	1	0	0	1	0	1	1	0	0	1	0	1	0	1	0	1	1	1	0	0	1	0	0
NCC71	6A	0	1	1	0	0	0	0	0	0	1	1	0	0	1	0	0	0	1	1	1	0	0	0	0	0	1	0	1	1	0	0	1	1	0	0
NCC89	6A	0	1	1	0	0	0	0	0	0	1	1	1	0	1	0	1	1	1	1	0	0	0	1	0	1	0	0	1	0	1	0	1	1	0	1
Sp 1935	6A	1	0	0	1	0	0	1	1	0	1	1	0	1	0	1	1	0	1	1	0	1	1	0	1	1	1	0	1	1	0	1	1	1	1	1
Sp 1245	6A	1	1	1	1	1	1	1	1	0	1	0	0	0	1	1	1	0	1	1	0	1	1	0	1	1	1	0	1	1	0	1	1	1	1	1
Sp 1616	6A	1	0	1	1	1	0	1	1	1	1	1	0	0	0	1	1	0	1	1	1	1	1	1	1	1	1	0	1	1	1	1	0	0	0	1
Sp 2001	6A	0	0	0	0	0	0	0	0	0	1	0	0	0	0	0	1	0	1	1	0	0	1	0	1	0	1	0	1	1	0	0	0	0	0	0
Sp 1918	6A	0	0	0	0	0	0	0	0	0	1	1	0	0	0	0	1	0	1	1	0	1	1	1	1	1	1	0	1	1	0	0	0	1	1	1
Sp 2182	6A	1	0	1	1	1	0	0	0	0	1	1	0	0	0	0	1	0	1	1	1	1	1	1	1	1	1	0	1	0	1	0	0	1	0	1
Sp 1550	6A	1	0	0	0	0	0	1	0	0	1	0	0	0	1	0	1	0	0	1	0	1	1	0	1	1	0	0	1	0	1	1	0	1	1	1
Sp 1471`	6A	1	0	1	0	1	0	1	1	0	1	1	0	1	0	0	1	0	1	1	0	1	1	1	1	1	1	0	1	1	0	1	0	1	0	1
Sp 1679	6A	1	0	1	1	1	1	1	0	1	1	1	0	1	0	1	1	0	1	1	1	1	1	1	1	1	1	0	1	0	1	0	0	1	0	1
Sp 2044	6A	0	1	0	0	1	0	1	0	0	1	0	0	0	1	0	1	0	1	1	0	1	1	1	1	1	1	0	1	0	1	0	0	1	0	1
Sp 2081`	6A	1	0	1	0	1	0	1	1	0	1	1	0	0	0	1	1	0	1	1	1	1	1	1	1	1	1	0	1	1	1	0	0	1	0	1
Sp 1612`	6A	1	0	1	0	1	0	1	0	0	1	1	0	0	0	0	1	0	1	1	0	0	0	1	1	1	1	0	1	1	0	0	0	1	0	0
Sp 1525	6A	1	0	1	0	1	0	0	1	0	1	1	0	1	0	1	1	0	1	1	0	1	0	1	1	1	1	0	1	1	0	1	0	0	0	1
Sp 2117`	6A	0	0	0	0	0	0	0	0	0	1	0	0	0	0	0	1	0	1	1	0	1	0	1	0	1	0	0	1	0	0	0	0	0	0	0
Sp 1473`	6A	1	0	1	0	0	0	0	0	0	1	1	0	1	0	0	1	0	1	1	1	0	1	0	1	1	1	0	1	1	0	0	0	0	0	1
Sp 1594`	6A	1	0	1	1	0	0	0	1	0	1	1	0	0	0	0	1	0	1	1	0	1	1	1	1	1	1	0	1	1	0	0	0	1	0	1
Sp 1467`	6A	1	0	1	0	1	0	1	0	0	1	1	0	0	0	1	1	0	1	1	1	0	1	1	1	1	1	0	1	1	1	1	0	1	0	1
Sp 1345`	6A	0	0	0	0	0	0	0	0	0	1	0	0	0	0	0	1	0	1	1	0	0	0	1	1	1	1	0	1	1	0	0	0	1	0	0
Sp 1344	6A	0	1	1	1	1	1	1	1	1	1	1	1	0	1	1	1	0	1	1	0	1	0	1	1	1	1	0	1	1	1	1	1	1	1	1
Sp 0239	6A	1	1	1	1	1	1	1	1	1	1	1	0	0	1	1	1	1	1	1	1	0	1	1	1	1	1	0	1	1	1	1	0	1	1	1
Sp 0878	6A	1	1	1	0	0	1	1	1	0	1	1	0	1	1	1	1	0	1	1	1	1	1	1	1	1	1	0	1	1	1	1	0	1	0	1
Sp 0234	6A	0	1	1	0	1	0	1	0	1	0	1	1	0	1	0	0	1	1	1	0	0	1	1	0	1	0	0	1	0	0	0	1	0	0	0
Sp 0259	6A	0	1	1	0	0	0	1	0	1	1	1	0	1	1	0	0	0	1	1	0	1	1	0	0	0	0	0	1	0	1	1	0	1	0	1
Sp 0970	6A	1	1	1	1	0	1	1	1	1	1	1	0	1	1	1	1	1	1	1	1	1	1	0	1	1	1	0	1	1	1	1	1	1	1	1
Sp 0322	6A	1	1	1	1	0	1	1	1	1	1	1	0	0	1	1	1	0	1	1	1	1	1	0	1	0	1	0	1	1	1	1	1	1	1	1
Sp 1095	6A	1	1	1	1	1	1	1	1	0	1	1	1	1	1	1	1	0	1	1	0	1	1	0	1	1	1	0	1	1	0	1	1	1	1	1
Sp 0823	6A	1	1	1	1	0	1	1	1	1	1	1	1	1	1	1	1	0	1	1	1	1	1	1	1	0	1	0	1	1	1	1	1	1	1	1
Sp 0617	6A	1	1	1	1	0	1	1	1	1	1	1	1	1	1	1	1	1	1	1	1	1	1	1	1	1	1	0	1	1	1	1	1	1	1	1
Sp 1475`	6A	0	0	0	0	0	0	1	0	0	1	1	1	0	0	0	1	0	1	1	1	0	1	0	1	1	1	0	1	1	1	1	1	1	1	1
Sp 0910	6A	0	1	1	0	0	1	1	1	0	1	0	1	1	1	1	1	0	1	1	1	1	1	0	1	1	1	0	1	1	1	1	1	1	0	1
Sp 0571	6A	0	0	0	0	0	0	1	0	0	0	0	1	0	1	1	0	0	1	0	0	0	0	0	0	0	0	0	1	0	0	0	0	1	0	1
Sp 0654	6A	0	1	0	0	0	0	1	0	1	1	0	0	0	1	1	0	0	1	1	1	1	0	0	0	1	1	0	1	1	1	0	1	1	1	1
Sp 0658	6A	0	0	0	0	0	0	1	0	0	1	0	0	0	1	1	0	0	1	0	0	0	0	0	0	0	1	0	1	0	0	0	0	1	0	1
Sp 0199	6A	0	1	1	0	0	1	1	1	0	0	1	1	1	1	1	0	0	1	1	0	0	0	0	0	0	1	0	1	1	0	0	0	1	1	1
NHG78	6A	0	1	1	0	1	1	1	1	0	1	1	1	0	1	1	0	0	1	1	0	0	1	0	1	1	1	0	1	1	0	1	1	1	1	1
Sp 0907	6A	0	1	1	1	0	1	1	1	1	1	1	1	1	1	1	1	0	1	1	1	1	1	0	1	0	1	0	1	1	1	1	1	1	1	1
Sp 0852	6A	1	1	1	1	0	1	1	1	1	1	1	1	1	1	1	1	1	1	1	1	1	0	1	1	0	1	0	1	1	1	1	1	1	1	1
Sp 1999	6A	0	1	0	0	0	1	1	0	0	1	1	0	1	0	0	1	1	1	1	1	0	0	1	1	1	1	0	1	0	0	0	0	1	0	1
Sp 1764	6B	1	1	1	1	1	1	1	1	0	1	1	1	0	1	1	1	1	1	1	0	0	1	1	1	1	1	1	1	1	1	1	1	1	1	1
Sp 0253	6B	1	1	1	1	1	0	1	1	0	1	1	0	0	1	1	1	0	1	1	0	1	1	0	1	1	1	1	1	1	0	1	1	1	1	1
Sp 2223	6B	0	1	1	0	1	0	1	1	0	1	1	0	1	1	1	1	0	1	1	0	0	1	0	1	1	1	1	1	1	0	1	1	1	1	1
Sp 1489	6B	1	1	1	1	1	1	1	1	0	1	1	0	1	1	1	1	1	1	1	0	0	1	0	1	1	1	1	1	1	0	1	1	1	1	1
Sp 2225	6B	1	1	1	0	1	1	1	1	0	1	1	1	1	1	1	1	0	1	1	0	0	1	1	1	1	1	1	1	1	0	1	1	1	1	1
NCC44	6B	1	1	1	1	1	1	1	1	0	1	1	1	1	1	1	1	0	1	1	0	0	1	0	1	1	1	1	1	1	0	1	1	1	1	1
Sp 2229	6B	1	1	0	1	1	0	1	1	0	1	1	1	1	1	1	1	0	1	1	0	1	1	1	1	1	1	1	1	1	0	1	1	1	1	1
Sp 1119	6B	0	1	0	0	1	0	1	1	0	1	1	1	1	1	1	1	0	1	1	0	1	1	0	1	1	1	1	1	1	0	1	1	1	1	1
Sp 1849	6B	0	1	1	1	0	0	1	1	0	1	1	1	0	1	1	1	0	1	1	0	1	0	1	1	0	1	1	1	1	1	1	1	1	1	1
NHG91	6B	1	1	1	0	0	1	1	1	0	1	1	1	1	1	1	1	1	1	1	1	0	1	1	1	1	1	1	1	1	1	1	1	1	1	1
NHG54	6B	0	1	1	1	0	0	1	1	0	1	1	0	1	1	1	1	1	1	1	1	0	1	1	1	1	1	1	1	1	1	1	0	1	1	1
NHG58	6B	0	1	1	0	0	1	1	1	0	1	1	0	1	1	1	1	1	1	1	1	0	1	1	1	0	1	1	1	1	1	1	1	1	1	1
NHG13	6B	0	1	1	1	0	1	0	1	0	1	1	1	1	1	1	1	0	1	1	1	0	1	1	1	1	1	1	1	1	0	1	1	1	1	1
NCC78	6B	0	1	1	1	0	1	1	1	0	1	1	1	0	1	1	1	0	1	1	1	0	1	0	1	0	1	1	1	1	1	1	1	1	1	1
NCC02	6B	0	1	1	0	0	1	1	1	0	1	1	1	0	1	1	1	1	1	1	0	0	1	0	1	0	1	1	1	1	1	1	1	1	1	1
NCC34	6B	0	1	1	1	0	1	1	1	1	1	1	1	0	1	1	1	1	1	1	1	0	1	1	1	0	1	1	1	1	1	1	1	1	1	1
NCC08	6B	0	1	1	0	0	0	1	1	0	1	1	0	0	1	0	1	0	1	1	0	1	1	0	1	0	1	1	1	1	0	0	1	1	1	1
Sp 1065	6B	0	1	1	0	0	0	1	0	1	1	0	0	0	1	0	1	0	1	1	1	1	1	0	1	0	1	1	1	0	1	0	1	1	0	0
Sp 1074	6B	0	1	1	0	0	0	1	0	0	1	1	0	0	1	0	1	0	1	1	0	1	1	1	1	0	0	1	1	0	1	1	1	1	0	1
Sp 2148	6B	0	1	1	0	0	0	1	0	1	1	1	0	1	1	0	1	1	1	1	0	1	1	0	1	1	1	1	1	0	1	1	1	1	0	1
Sp 1079	6B	0	1	1	0	0	0	0	0	0	0	0	1	0	1	0	0	1	1	1	0	1	1	0	0	1	0	1	1	0	1	1	0	1	0	0
Sp 1086	6B	0	1	1	0	0	0	1	0	1	1	1	1	1	1	0	1	0	1	1	0	1	1	1	1	1	1	1	1	0	1	1	1	1	0	1
Sp 1250	6B	1	1	1	0	1	0	1	0	1	1	1	1	1	1	1	1	1	1	1	0	1	1	1	0	1	1	1	1	0	1	1	1	1	1	1
Sp 1249	6B	0	1	1	1	1	0	1	0	1	1	1	1	1	1	1	1	1	1	1	0	1	1	1	1	1	0	1	1	0	1	1	1	1	1	1
Sp 2003	6B	0	1	1	0	0	0	1	1	0	1	1	0	1	1	1	1	0	1	1	0	1	0	1	1	0	1	1	1	1	1	1	1	1	1	1
NCC11	6B	0	1	1	0	0	0	1	1	0	1	1	0	0	1	0	1	1	1	1	0	1	1	0	1	1	1	1	1	1	0	1	1	1	1	1
NHG77	6B	0	1	1	1	0	1	1	1	0	1	1	0	0	1	1	1	0	1	1	1	0	1	1	1	0	1	1	1	1	1	1	1	1	1	1
NCC28	6B	0	1	1	0	0	0	1	1	0	1	1	0	1	1	0	1	0	1	1	1	0	1	1	1	0	1	1	1	1	0	0	0	1	0	1
NCC24	6B	0	1	1	0	0	1	1	1	0	1	1	0	0	1	1	1	1	1	1	0	0	1	0	1	0	1	1	1	1	0	0	1	1	1	1
NCC66	6B	0	1	1	0	0	0	1	1	0	1	1	1	0	1	0	0	0	1	1	1	0	1	0	1	0	1	1	1	1	0	1	1	1	1	1
NCC19	6B	0	1	1	0	0	1	1	1	0	1	1	1	1	1	1	1	1	1	1	0	0	1	0	1	0	1	1	1	1	1	1	1	1	1	1
NCC16A	6B	0	1	1	0	0	0	0	1	0	1	1	0	1	1	0	1	0	1	1	0	0	1	1	0	0	1	1	1	1	1	1	1	1	0	0
NCC12	6B	0	1	1	0	0	1	1	1	0	1	1	1	1	1	1	1	0	1	1	1	0	1	0	1	0	1	1	1	1	1	1	1	1	1	1
NCC31	6B	0	1	1	0	0	1	1	1	1	1	1	1	1	1	1	1	1	1	1	1	0	1	1	1	0	1	1	1	1	1	1	1	1	1	1
Sp 2049	6B	1	1	1	1	1	1	1	1	1	1	0	1	0	1	1	1	0	1	1	1	1	1	1	1	1	1	1	1	1	1	1	1	1	1	1
Sp 0364	6B	1	1	1	1	0	1	1	0	1	1	1	0	0	1	1	1	1	1	1	1	1	1	1	1	1	1	1	1	0	1	1	1	1	1	1
Sp 2045	6B	1	1	1	1	0	1	1	1	1	1	1	1	1	1	1	1	1	1	1	1	1	0	1	1	1	1	1	1	1	1	1	1	1	1	1
Sp 0208	6B	1	1	1	1	1	1	1	1	1	1	0	0	0	1	1	1	1	1	1	1	1	1	1	1	1	1	1	1	1	1	1	1	1	0	1
Sp 0439	6B	1	1	1	1	1	1	1	1	1	1	0	1	0	1	1	1	1	1	1	1	1	1	1	1	1	1	1	1	1	1	1	1	1	1	1
Sp 0489	6B	1	1	1	1	1	1	1	1	1	1	1	0	0	1	1	1	1	1	1	1	1	1	1	1	1	1	1	1	1	1	1	1	1	0	1
Sp 1949	6B	1	1	1	1	1	1	1	0	1	1	1	1	0	1	1	1	1	1	1	1	1	1	1	1	1	1	1	1	0	1	1	1	1	1	1
Sp 2086	6B	1	1	1	1	1	1	1	1	1	1	0	1	0	1	1	1	1	1	1	1	1	1	1	1	1	1	1	1	1	1	1	1	1	1	1
Sp 0641	6B	1	1	1	1	1	1	1	1	1	1	1	1	1	1	1	1	1	1	1	1	0	1	1	1	1	1	1	1	1	1	1	1	1	1	1
Sp 2174	6B	1	1	1	1	1	1	1	0	1	1	0	1	0	1	1	1	1	1	1	1	0	1	1	1	1	1	1	1	0	1	1	1	1	1	1
Sp 1660	6B	1	1	1	1	1	1	1	1	1	1	1	1	0	1	1	1	1	1	1	1	0	1	1	1	1	1	1	1	1	1	1	1	1	1	1
Sp 2184	6B	1	1	1	1	0	1	1	0	1	1	0	1	0	1	1	1	1	1	1	1	1	1	1	1	1	1	1	1	0	1	1	1	1	1	1
Sp 1897	6B	1	1	1	1	1	1	1	1	1	1	1	1	0	1	1	1	1	1	1	1	1	1	1	1	1	1	1	1	1	1	1	1	1	1	1
Sp 1901	6B	1	1	1	1	1	1	1	1	1	1	0	1	0	1	1	1	1	1	1	1	1	1	1	1	1	1	1	1	1	1	1	1	1	1	1
Sp 1946	6B	1	1	1	1	1	1	1	1	1	1	0	1	0	1	1	1	1	1	1	1	1	1	1	1	1	1	1	1	1	1	1	1	1	1	1
Sp 1710	6B	1	1	1	1	1	1	1	0	1	1	1	1	0	1	1	1	1	1	1	1	1	1	1	1	1	1	1	1	0	1	1	1	1	1	1
Sp 2270	6B	1	1	1	1	1	1	1	1	1	1	0	1	0	1	1	1	1	1	1	1	1	1	1	1	1	1	1	1	1	1	1	1	1	1	1
Sp 1776	6B	1	1	1	1	1	1	1	1	1	1	0	1	0	1	1	1	1	1	1	1	1	1	1	1	1	1	1	1	1	1	1	1	1	1	1
Sp 1775	6B	1	1	1	1	1	1	1	1	1	1	0	1	0	1	1	1	1	1	1	1	1	1	1	1	1	1	1	1	1	1	1	1	1	1	1
Sp 1597	6B	1	1	1	1	1	1	1	1	1	1	1	1	0	1	1	1	1	1	1	1	1	1	1	1	1	1	1	1	1	1	1	1	1	1	1
Sp 1583	6B	1	1	1	1	1	1	1	0	1	1	1	1	1	1	1	1	1	1	1	1	1	1	1	1	1	1	1	1	0	1	1	1	1	1	1
Sp 0928	6B	1	1	1	1	1	1	1	0	1	1	1	1	0	1	1	1	1	1	1	1	1	1	1	1	1	1	1	1	0	1	1	1	1	1	1
Sp 1567	6B	1	1	1	1	1	1	1	0	1	1	0	1	1	1	1	1	1	1	1	1	1	1	1	1	1	1	1	1	0	1	1	1	1	1	1
Sp 0924	6B	1	1	1	1	1	1	1	0	1	1	1	1	0	1	1	1	1	1	1	1	1	1	1	1	1	1	1	1	0	1	1	1	1	1	1
Sp 1643	6B	1	1	1	1	1	1	1	0	1	1	0	1	0	1	1	1	1	1	1	1	1	1	1	1	1	1	1	1	0	1	1	1	1	1	1
Sp 2133	6B	1	1	1	1	1	1	1	0	1	1	1	1	0	1	1	1	1	1	1	1	1	1	1	1	1	1	1	1	0	1	1	1	1	1	1
Sp 1750	6B	1	1	1	1	1	1	1	0	1	1	1	1	1	1	1	1	1	1	1	1	1	1	1	1	1	1	1	1	0	1	1	1	1	1	1
Sp 1681	6B	1	1	1	1	1	1	1	0	1	1	1	1	0	1	1	1	1	1	1	1	1	1	1	1	1	1	1	1	0	1	1	1	1	1	1
Sp 1952	6B	1	1	1	1	1	1	1	0	1	1	0	1	0	1	1	1	1	1	1	1	1	1	1	1	1	1	1	1	0	1	1	1	1	1	1
Sp 1678	6B	1	1	1	1	1	1	1	0	1	1	0	1	0	1	1	1	1	1	1	1	1	1	1	1	1	1	1	1	0	1	1	1	1	1	1
Sp 2121	6B	1	1	1	1	1	1	1	0	1	1	1	1	1	1	1	1	1	1	1	1	1	1	1	1	1	1	1	1	0	1	1	1	1	1	1
Sp 1611	6B	1	1	1	1	1	1	1	0	1	1	0	1	0	1	1	1	1	1	1	1	1	1	1	1	1	1	1	1	0	1	1	1	1	1	1
Sp 0171	6B	1	1	1	1	0	1	1	1	1	1	0	1	0	1	1	1	1	1	1	1	1	1	1	1	1	1	1	1	1	1	1	1	1	1	1
Sp 1651	6B	1	1	1	1	0	1	1	0	1	1	1	1	0	1	1	1	1	1	1	1	1	1	1	1	1	1	1	1	0	1	1	1	1	1	1
Sp 0473	6B	1	1	1	1	1	1	1	1	1	1	1	1	0	1	1	1	1	1	1	1	1	0	1	1	1	1	1	1	1	1	1	1	1	1	1
Sp 1190	6B	1	1	1	1	1	1	1	1	1	1	1	1	1	1	1	1	1	1	1	1	1	1	1	1	1	1	1	1	1	1	1	1	1	1	1
Sp 0491	6B	1	0	0	0	1	0	1	1	1	1	1	1	0	1	1	1	1	0	1	1	0	1	1	0	1	1	1	1	1	1	0	1	1	1	1
Sp 1298	6B	0	1	0	0	1	1	1	0	1	1	1	0	1	1	1	1	0	1	1	1	0	1	1	1	1	1	1	1	0	1	0	0	1	0	1
Sp 1194	6B	1	1	1	0	1	1	1	1	1	1	1	1	1	1	1	1	1	1	1	1	1	1	1	1	1	1	1	1	1	1	1	1	1	1	1
Sp 1195	6B	1	1	0	0	1	1	1	1	1	1	1	1	0	1	1	1	1	1	1	1	0	1	1	1	1	1	1	1	1	1	1	1	1	0	1
Sp 0358	6B	1	1	0	0	0	0	1	1	1	1	0	0	0	1	0	1	1	1	1	1	0	1	1	0	0	1	1	1	1	1	0	1	1	0	1
Sp 0177	6B	1	1	1	0	1	1	1	1	1	1	0	1	0	1	1	1	1	1	1	1	0	1	1	1	1	1	1	1	1	1	0	1	1	0	1
Sp 0881	6B	1	1	0	0	0	1	1	1	1	1	0	1	1	1	1	1	1	1	1	1	0	1	1	1	1	1	1	1	1	1	0	1	1	0	1
Sp 0764	6B	1	1	1	0	1	0	1	0	1	1	0	1	1	1	1	1	0	1	1	1	1	1	1	1	1	1	1	1	0	1	0	1	1	1	1
Sp 0597	6B	1	1	0	0	1	1	1	1	1	1	0	1	1	1	1	1	1	1	1	1	0	1	1	1	1	1	1	1	1	1	0	1	1	0	1
Sp 0595	6B	1	1	1	0	1	1	1	1	1	1	1	1	1	1	1	1	1	1	1	1	0	1	1	1	1	1	1	1	1	1	0	1	1	1	1
Sp 0861	6B	1	1	0	0	1	1	1	0	1	1	0	1	1	1	1	1	1	1	1	1	0	1	1	0	1	1	1	1	0	1	0	1	1	0	1
Sp 0884	6B	1	1	0	0	1	1	1	1	1	1	1	1	1	1	1	1	0	1	1	1	0	1	1	0	1	1	1	1	1	1	1	1	1	0	1
Sp 1002	6B	1	1	0	0	0	1	1	0	1	1	0	1	1	1	1	1	1	1	1	1	0	1	1	1	1	1	1	1	0	1	0	1	1	0	1
Sp 0728	6B	1	0	1	0	0	1	1	0	1	1	0	1	1	1	1	1	1	1	1	1	1	1	1	1	1	1	1	1	0	1	0	1	1	1	1
Sp 0955	6B	1	1	0	0	0	1	1	0	1	1	0	1	1	1	1	1	1	1	1	1	0	1	1	1	1	1	1	1	0	1	0	1	1	1	1
Sp 0768	6B	1	1	1	0	1	1	1	1	1	1	1	1	1	1	1	1	1	1	1	1	1	1	1	1	1	1	1	1	1	1	1	1	1	1	1
Sp 0937	6B	1	1	0	0	0	1	1	0	1	1	1	0	1	1	1	1	1	1	1	1	0	1	1	1	1	1	1	1	0	1	0	0	1	1	1
Sp 0942	6B	1	1	1	0	1	1	1	0	1	1	1	1	1	1	1	1	1	1	1	1	1	1	1	1	1	1	1	1	0	1	0	1	1	1	1
Sp 0932	6B	1	1	0	0	0	1	1	0	1	1	1	1	1	1	1	1	1	1	1	1	0	1	1	1	1	1	1	1	0	1	0	1	1	1	1
Sp 1026	6B	1	1	1	0	1	1	1	0	1	1	1	1	1	1	1	1	1	1	1	1	1	1	1	1	1	1	1	1	0	1	1	1	1	1	1
Sp 0898	6B	1	1	1	0	1	1	1	1	1	1	0	1	0	1	1	1	0	1	1	1	1	1	1	1	1	1	1	1	1	1	0	1	1	1	1
Sp 0767	6B	1	1	1	0	1	1	1	1	1	1	0	1	1	1	1	1	0	1	1	1	1	1	1	1	1	1	1	1	1	1	0	1	1	1	1
Sp 0936	6B	1	1	0	0	1	1	1	1	1	1	1	1	1	1	1	1	1	1	1	1	0	1	1	1	1	1	1	1	1	1	1	1	1	0	1
Sp 0726	6B	1	1	1	0	1	1	1	1	1	1	1	1	1	1	1	1	1	1	1	1	1	1	1	1	1	1	1	1	1	1	0	1	1	1	1
Sp 0986	6B	1	1	0	0	0	0	1	1	1	1	1	1	1	1	1	1	1	1	1	1	0	1	1	0	1	1	1	1	1	1	0	1	1	0	1
Sp 0929	6B	1	1	1	0	1	1	1	0	1	1	0	1	1	1	1	1	1	1	1	1	0	1	1	0	1	1	1	1	0	1	0	1	1	0	1
Sp 0652	6B	1	1	1	0	0	1	1	1	1	1	0	1	1	1	1	1	1	1	1	1	0	1	1	1	1	1	1	1	1	1	0	1	1	0	1
Sp 0930	6B	1	1	0	0	0	1	1	0	1	1	0	0	1	1	1	1	1	1	1	1	0	1	1	0	1	1	1	1	0	1	0	1	1	0	1
Sp 0419	6B	1	1	0	0	0	1	1	0	1	1	1	1	0	1	1	1	1	1	1	1	0	1	1	1	1	1	1	1	0	1	0	1	1	1	1
Sp 0620	6B	0	1	0	0	0	0	1	0	0	1	0	0	0	0	0	1	1	1	1	1	0	0	1	0	0	1	1	1	0	1	0	0	1	0	1
Sp 0301	6B	1	1	0	0	0	1	1	0	0	1	0	0	0	1	0	1	1	1	1	1	0	1	1	0	0	1	1	1	0	1	0	1	1	0	1
Sp 0927	6B	1	1	0	0	1	1	1	0	1	1	1	0	0	1	1	1	1	1	1	1	0	1	1	1	1	1	1	1	0	1	0	1	1	0	1
Sp 0098	6B	0	1	0	0	0	0	1	0	0	1	0	0	0	1	0	1	1	1	1	1	0	1	1	0	0	1	1	1	0	1	0	1	1	0	1
Sp 0282	6B	0	1	0	0	0	1	1	0	1	1	0	0	0	1	1	1	1	1	1	1	0	0	1	0	0	1	1	1	0	1	0	1	1	0	1
Sp 1232	6B	1	1	1	0	1	1	1	1	1	1	1	1	1	1	1	1	1	1	1	1	0	1	1	1	1	1	1	1	1	1	0	1	1	0	1
Sp 1181	6B	1	1	0	0	1	1	1	1	1	1	1	1	1	1	1	1	1	1	1	1	0	1	1	0	1	1	1	1	1	1	0	1	1	0	1
Sp 1183	6B	1	1	1	0	1	1	1	1	1	1	1	1	1	1	1	1	1	1	1	1	0	1	1	1	1	1	1	1	1	1	1	1	1	1	1
Sp 1374	6B	1	1	1	1	1	1	1	1	1	1	1	1	0	1	1	1	1	1	1	1	0	0	1	1	1	1	1	1	1	1	1	1	1	0	1
Sp 1203	6B	1	1	0	0	1	1	1	1	1	1	1	1	1	1	1	1	1	1	1	1	0	1	1	1	1	1	1	1	1	1	0	1	1	0	1
Sp 1392	6B	1	0	1	0	1	1	1	1	1	1	0	1	0	1	1	1	1	0	1	1	1	1	1	1	1	1	1	1	1	1	0	1	1	0	1
Sp 0653	6B	1	1	1	0	1	1	1	1	1	1	0	1	1	1	1	1	1	1	1	1	0	1	1	1	1	1	1	1	1	1	0	1	1	0	1
Sp 1208	6B	1	1	1	0	1	1	1	1	1	1	1	1	1	1	1	1	1	1	1	1	0	1	1	1	1	1	1	1	1	1	1	1	1	0	1
Sp 1143	6B	0	1	1	0	1	1	1	1	1	1	1	1	0	1	1	1	1	1	1	1	0	1	1	1	1	1	1	1	1	1	0	1	1	1	1
Sp 1462	6B	0	1	1	0	1	1	1	1	1	1	1	0	1	1	1	1	1	1	1	1	0	1	1	1	1	1	1	1	1	1	0	1	1	0	1
Sp 1189	6B	1	1	1	0	1	1	1	1	1	1	1	1	1	1	1	1	1	1	1	1	1	1	1	1	1	1	1	1	1	1	1	1	1	1	1
Sp 0481	6B	1	1	0	0	0	0	1	0	1	1	1	0	0	0	0	1	1	1	1	1	0	1	1	0	0	1	1	1	1	1	0	0	1	0	1
Sp 0953	6B	1	1	1	0	1	1	1	0	1	1	1	1	1	1	1	1	1	1	1	1	0	1	1	1	1	1	1	1	0	1	0	1	1	0	1
Sp 0882	6B	1	1	1	0	1	1	1	1	1	1	0	1	1	1	1	1	1	1	1	1	0	1	1	1	1	1	1	1	1	1	0	1	1	0	1
Sp 0182	6B	1	1	1	0	1	1	1	1	1	1	0	1	0	1	1	1	1	1	1	1	0	1	1	0	1	1	1	1	1	1	0	1	1	0	1
Sp 0857	6B	1	1	0	0	1	1	1	1	1	1	1	1	1	1	1	1	1	1	1	1	1	1	1	1	1	1	1	1	1	1	0	1	1	0	1
Sp 0966	6B	1	1	0	0	0	1	1	1	1	1	0	1	1	0	1	1	1	1	1	1	0	0	1	1	1	1	1	1	1	1	0	1	1	0	1
Sp 0551	6B	1	1	0	0	0	1	1	1	1	1	0	0	0	1	1	1	1	1	1	1	0	1	1	0	1	1	1	1	1	1	0	1	1	0	1
Sp 0267	6B	1	1	0	0	0	0	1	0	1	1	0	0	0	0	0	1	1	1	1	1	0	0	1	0	0	1	1	1	1	1	0	0	1	0	1
Sp 0237	6B	0	1	0	0	0	0	1	0	1	1	0	0	0	0	0	1	1	1	1	1	0	0	0	0	0	1	1	1	1	1	0	0	1	0	0
Sp 1513	6B	0	1	1	0	1	1	1	1	1	1	1	1	1	1	1	1	1	1	1	1	0	1	1	1	1	1	1	1	1	1	1	1	1	1	1
Sp 0785	6B	1	1	0	0	0	1	1	1	1	1	1	1	1	1	1	1	1	1	1	1	0	1	1	0	1	1	1	1	1	1	0	1	1	0	1
Sp 1547	6B	1	1	1	0	1	1	1	1	1	1	1	0	1	1	1	1	1	1	1	1	0	1	1	1	1	1	1	1	1	1	0	1	1	0	1
Sp 1037	6B	0	1	0	0	1	1	1	0	1	1	0	0	0	1	1	1	1	1	1	1	0	1	1	0	1	1	1	1	0	1	0	0	1	0	1
Sp 1036	6B	1	1	0	0	1	1	1	0	1	1	1	0	1	1	1	1	1	1	1	1	0	1	1	1	1	1	1	1	0	1	0	1	1	0	1
Sp 1527	6B	0	1	0	0	0	1	1	1	1	1	1	0	1	1	1	1	1	1	1	1	0	1	1	1	1	1	1	1	1	1	0	0	1	1	1
Sp 1029	6B	0	1	0	0	1	1	1	1	1	1	1	0	1	1	1	1	1	1	1	1	0	1	1	1	1	1	1	1	1	1	0	0	1	0	1
Sp 1138	6B	0	1	0	0	1	1	1	1	1	1	1	0	1	1	1	1	1	1	1	1	0	1	1	1	1	1	1	1	1	1	0	1	1	0	1
Sp 1202	6B	1	1	1	0	1	1	1	1	1	1	1	0	1	1	1	1	1	1	1	1	0	1	1	1	1	1	1	1	1	1	1	0	1	1	1
Sp 1372	6B	1	1	1	0	1	1	1	1	1	1	1	1	1	1	1	1	1	1	1	1	1	1	1	1	1	1	1	1	1	1	1	1	1	0	1
Sp 1217	6B	0	1	0	0	0	1	1	1	1	1	1	0	1	1	1	1	1	1	1	1	0	1	1	1	1	1	1	1	1	1	1	0	1	0	1
Sp 1455	6B	0	1	0	0	1	1	1	0	1	1	1	0	1	1	1	1	1	1	1	1	0	1	1	1	1	1	1	1	0	1	1	0	1	0	1
Sp 1236	6B	0	1	0	0	1	1	0	0	1	1	0	0	0	1	0	1	1	1	1	1	0	1	1	0	1	1	1	1	0	1	0	0	1	0	1
Sp 1212	6B	1	1	0	0	0	1	1	1	1	1	0	0	1	1	1	1	0	1	1	1	0	1	1	0	0	1	1	1	1	1	0	1	1	0	1
Sp 1238	6B	0	1	1	0	1	1	1	0	1	1	1	1	1	1	1	1	1	1	1	1	0	1	1	1	1	1	1	1	0	1	0	1	1	1	1
Sp 1304	6B	0	1	1	0	1	1	1	0	1	1	1	0	1	1	1	1	1	1	1	1	0	1	1	1	1	1	1	1	0	1	1	0	1	1	1
Sp 1299	6B	0	1	1	0	1	1	1	0	1	1	1	1	1	1	1	1	1	1	1	1	1	1	1	1	1	1	1	1	0	1	0	1	1	0	1
Sp 0529	6B	0	1	0	0	0	1	1	0	0	1	1	0	0	1	0	1	1	1	1	1	0	1	1	1	1	1	1	1	0	1	0	0	1	0	1
Sp 1557	6B	1	1	0	0	1	1	1	0	0	1	1	0	0	1	1	1	1	1	1	1	0	0	1	1	1	1	1	1	0	1	0	0	1	0	1
Sp 2248	6C	0	1	1	0	0	1	1	1	0	1	1	1	1	1	1	1	0	1	1	0	1	1	0	1	1	1	0	1	1	0	1	1	0	1	1
Sp 2246b	6C	1	1	1	1	1	0	1	1	1	1	1	0	0	1	1	1	0	1	1	0	1	1	1	1	1	1	0	1	1	1	0	1	1	1	1
Sp 2242	6C	0	1	1	0	1	0	1	1	0	1	1	0	1	1	1	1	0	1	1	0	1	1	0	1	1	1	0	1	1	0	1	1	1	1	1
Sp 2244	6C	1	1	1	1	0	0	1	1	1	1	1	1	1	1	1	1	0	1	1	0	1	1	0	1	1	1	0	1	1	1	1	1	1	1	1
Sp 2222	6C	0	1	1	0	0	0	1	1	0	1	1	0	0	1	1	1	0	1	1	0	1	1	0	1	1	1	0	1	1	0	1	1	1	1	1
Sp 2239	6C	1	1	1	1	1	0	1	1	0	1	1	1	0	1	1	1	1	1	1	0	1	1	0	1	1	1	0	1	1	0	1	1	1	1	1
Sp 2232	6C	0	1	1	0	1	0	1	1	0	1	1	0	1	1	1	1	1	1	1	1	1	1	0	1	1	1	0	1	1	0	1	1	1	1	1
Sp 2256	6C	0	1	1	0	0	0	1	1	0	1	1	1	1	1	0	1	1	1	1	0	1	1	0	1	1	1	0	1	1	0	1	1	1	1	1
Sp 2237b	6C	1	1	1	1	1	1	1	0	1	1	1	1	1	1	1	1	0	1	1	0	1	1	1	1	1	1	0	1	1	1	0	1	1	1	1
Sp 2231	6C	0	1	1	1	1	0	1	1	0	1	1	1	1	1	1	1	0	1	1	0	1	1	1	1	1	1	0	1	1	0	1	1	1	1	1
Sp 2226	6C	1	1	1	1	1	1	1	1	0	1	1	1	1	1	1	1	0	1	1	0	1	1	1	1	1	1	0	1	1	0	1	1	1	1	1
Sp 1435	6C	0	0	1	0	0	0	1	1	0	1	1	0	0	0	0	1	0	1	1	1	1	1	1	1	1	1	0	1	1	1	1	1	1	1	1
Sp 1454	6C	1	0	0	0	0	0	1	1	0	1	1	0	0	0	1	1	0	1	1	0	1	1	0	1	1	1	0	1	1	1	1	0	1	0	1
Sp 1613	6C	1	0	0	0	0	0	1	1	0	1	1	1	0	1	1	1	0	1	1	0	1	1	0	1	1	1	0	1	1	1	1	1	1	1	1
Sp 2189	6C	1	0	1	0	1	0	1	1	0	1	0	0	0	1	1	1	0	1	1	0	1	1	0	1	1	1	0	1	1	0	0	1	1	1	1
Sp 1968	6C	0	0	0	0	1	0	0	1	0	1	1	0	0	0	1	1	0	1	1	0	1	1	0	1	1	1	0	1	1	1	0	0	0	0	1
Sp 1588	6C	1	0	1	1	1	0	1	1	0	1	1	0	1	1	1	1	0	1	1	1	1	1	1	1	1	1	0	1	1	0	1	0	1	0	1
Sp 0206	6C	1	1	1	1	1	1	1	1	1	1	1	1	0	1	1	1	0	1	1	0	0	1	1	1	1	1	0	1	1	1	1	1	1	1	1
Sp 1343	6C	0	1	1	1	0	1	1	1	0	1	1	0	1	1	1	1	0	1	1	0	1	0	0	1	1	1	0	1	1	0	1	1	1	1	1
Sp 0304	6C	0	1	0	0	0	0	1	0	0	1	1	0	1	1	0	1	0	1	1	1	1	0	0	1	0	1	0	1	1	1	1	0	1	1	1
Sp 1333	6C	1	1	1	1	1	1	1	1	0	1	0	1	0	1	1	1	0	1	1	0	1	1	0	1	1	1	0	1	1	0	1	1	1	1	1
Sp 1258	6C	1	1	1	1	0	1	1	1	0	1	0	0	1	1	1	1	0	1	1	0	1	1	0	1	0	1	0	1	1	1	1	1	1	1	1
Sp 1229	6C	1	1	1	1	1	1	1	1	0	1	0	1	1	1	1	1	0	1	1	0	1	1	0	1	1	1	0	1	1	0	1	1	1	1	1
Sp 1234	6C	1	1	1	1	1	1	1	1	1	1	1	1	1	1	1	1	0	1	1	0	1	1	1	1	1	1	0	1	1	1	1	1	1	1	1
Sp 0425	6C	1	1	1	1	0	1	1	1	1	1	0	1	1	1	1	1	0	1	1	1	1	1	1	1	0	1	0	1	1	1	1	1	1	1	1
Sp 0415	6C	1	1	1	1	0	1	1	1	1	1	1	1	1	1	1	1	0	1	1	1	1	1	0	1	1	1	0	1	1	1	1	1	1	1	1
Sp 0993	6C	1	1	1	1	0	1	1	1	1	1	1	1	1	1	1	1	1	1	1	1	1	1	1	1	0	1	0	1	1	1	1	1	1	1	1
Sp 0660	6C	1	1	1	1	1	1	1	1	1	1	1	1	1	1	1	1	0	1	1	1	1	1	0	1	1	1	0	1	1	1	1	1	1	1	1
Sp 0801	6C	1	1	1	0	1	1	1	1	1	1	1	0	1	1	1	1	1	1	1	1	1	1	1	1	1	1	0	1	1	1	1	1	1	1	1
Sp 0444	6C	1	1	1	1	1	1	1	1	1	1	0	1	0	1	1	1	1	1	1	1	1	1	1	1	1	1	0	1	1	1	1	1	1	1	1
Sp 0950	6C	0	1	1	0	0	0	1	1	1	1	1	1	1	1	1	0	0	1	1	1	1	1	0	1	0	1	0	1	1	1	1	1	1	1	1
Sp 0205	6C	1	1	1	0	0	0	1	1	1	1	1	1	1	1	1	1	1	1	1	1	1	1	1	1	1	1	0	1	1	1	1	1	1	1	1
Sp 0372	6C	0	1	0	0	0	0	1	0	0	0	0	0	0	1	1	0	0	1	1	0	1	1	1	0	1	1	0	1	0	0	1	0	1	1	1
Sp 0411	6C	0	1	0	0	0	0	1	0	0	0	0	1	0	1	0	0	0	1	0	0	1	1	0	0	0	1	0	1	0	0	0	0	1	1	1
Sp 2109	6C	0	1	1	0	1	1	1	1	0	1	0	1	0	1	1	0	0	1	1	0	1	0	0	1	1	1	0	1	1	0	1	1	1	1	1
Sp 1323	6C	0	1	1	1	1	1	1	1	0	1	0	1	1	1	1	0	0	1	1	0	1	1	0	1	1	1	0	1	1	0	1	1	1	1	1
Sp 1011	6C	0	1	0	0	1	0	1	0	0	1	0	1	0	1	1	1	0	1	1	1	1	0	0	0	1	1	0	1	1	1	1	1	1	1	1
Sp 1331	6C	0	1	1	1	1	1	1	1	1	1	1	1	1	1	1	1	0	1	1	0	1	1	0	1	1	1	0	1	1	1	1	1	1	1	1
Sp 1767	9N	1	1	1	0	0	0	1	0	1	1	0	1	0	1	1	1	0	1	1	0	1	1	0	1	1	1	0	1	0	1	1	1	1	1	1
Sp 1768	9N	1	1	1	1	0	0	1	0	1	1	1	0	0	1	0	1	0	1	1	0	1	1	0	1	1	1	0	1	0	1	1	1	1	1	1
Sp 1414	9N	1	1	1	1	1	1	1	0	1	1	0	1	0	1	1	1	0	1	1	0	1	1	0	1	1	1	0	1	0	1	1	1	1	1	1
Sp 1019	9N	1	1	1	1	1	1	1	0	1	1	1	1	1	1	1	1	0	1	1	0	1	1	0	1	1	1	0	1	0	1	1	1	1	1	1
Sp 1156	9N	1	1	1	1	1	1	1	0	1	1	1	1	0	1	1	1	0	1	1	0	1	1	1	1	1	1	0	1	0	1	1	1	1	1	1
Sp 0418	9N	1	1	1	1	1	1	1	0	1	1	1	0	1	1	1	1	1	1	1	1	1	1	1	1	1	1	0	1	0	1	1	1	1	0	1
Sp 0648	9N	1	0	1	0	1	0	1	0	1	1	0	0	0	1	0	1	1	1	1	1	0	1	1	1	1	1	0	1	0	1	1	0	1	0	1
Sp 0896	9N	1	0	1	0	1	0	1	0	1	1	1	0	1	1	0	1	0	1	1	0	1	1	1	1	1	1	0	1	0	1	1	0	1	0	1
Sp 2204	9N	1	1	1	1	1	1	1	0	1	1	0	0	0	1	0	1	1	1	1	1	1	1	1	1	1	1	0	1	0	1	1	1	1	0	1
Sp 2206	9N	1	1	1	1	1	0	1	0	1	1	1	1	0	0	0	1	0	1	1	0	1	1	1	1	1	1	0	1	0	1	1	1	1	1	1
Sp 2216	9N	1	1	1	1	1	1	1	0	1	1	1	1	1	1	1	1	1	1	1	1	1	1	1	1	1	1	0	1	0	1	1	1	1	1	1
Sp 2105	9N	1	1	1	1	1	1	1	0	1	1	1	1	1	1	1	1	1	1	1	1	1	1	1	1	1	1	0	1	0	1	1	1	1	1	1
Sp 0784	9N	1	1	1	1	1	0	1	0	1	1	1	0	1	1	0	1	0	1	1	1	1	1	1	1	1	1	0	1	0	1	1	1	1	0	1
Sp 0566	9N	1	1	1	1	1	1	1	0	1	1	0	1	0	1	1	1	0	1	1	1	1	1	1	1	1	1	0	1	0	1	1	1	1	1	1
Sp 0803	9N	1	1	1	1	1	1	1	0	1	1	1	1	1	1	1	1	1	1	1	1	1	1	1	1	1	1	0	1	0	1	1	1	1	1	1
Sp 2205	9N	1	1	1	1	1	0	1	0	1	1	1	1	1	1	1	1	1	1	1	1	1	1	1	1	1	1	0	1	0	1	1	1	1	1	1
Sp 0235	9N	1	1	1	0	1	1	1	0	1	1	1	1	1	1	1	1	0	1	1	0	1	1	1	1	1	1	0	1	0	1	1	1	1	1	1
Sp 0386	9N	1	1	1	1	1	1	1	0	1	1	1	1	1	1	1	1	0	1	1	0	1	1	0	1	1	1	0	1	0	1	1	1	1	1	1
Sp 0061	9N	1	1	1	1	1	0	1	0	1	1	0	0	0	1	1	1	0	1	1	0	1	1	1	1	1	1	0	1	0	1	1	0	1	1	1
Sp 0254	9N	1	1	1	1	1	0	1	0	1	1	1	0	1	1	0	1	1	1	1	0	1	1	1	1	1	0	0	1	0	1	1	1	1	1	1
Sp 0156	9N	1	1	1	1	1	0	1	0	1	1	0	0	1	1	1	1	0	1	1	0	1	1	1	1	1	1	0	1	0	1	1	0	1	1	1
Sp 2026	9N	1	1	1	0	1	1	1	0	1	1	0	0	1	1	1	1	1	1	1	1	1	1	1	1	1	1	0	1	0	1	0	1	1	0	1
Sp 2115	9N	1	1	1	0	1	1	1	0	1	1	1	0	0	1	1	1	0	1	1	1	1	1	1	1	1	1	0	1	0	1	0	1	1	1	1
Sp 1726	9N	1	1	1	0	1	1	1	0	1	1	0	1	0	1	1	1	1	1	1	1	1	1	1	1	1	1	0	1	0	1	0	1	1	0	1
Sp 0180	9V	1	1	1	1	1	1	1	1	1	0	0	0	0	1	1	1	0	1	1	0	1	0	1	1	1	1	0	1	1	1	1	1	1	1	1
Sp 2111	9V	0	1	1	0	1	0	1	1	0	1	1	0	0	1	1	1	0	1	1	0	1	0	1	1	1	1	0	1	1	0	1	1	1	1	1
Sp 0414	9V	1	1	1	1	1	1	1	1	1	1	0	1	1	1	1	1	0	1	1	1	1	0	1	1	1	1	0	1	1	1	1	1	1	1	1
Sp 1655	9V	1	1	1	1	1	1	1	1	0	1	1	0	1	1	1	1	1	1	1	0	1	0	1	1	1	1	0	1	1	1	1	1	1	1	1
Sp 0559	9V	1	1	1	1	1	0	1	0	1	1	1	0	1	1	1	1	0	1	1	0	1	1	1	1	1	1	0	1	0	1	1	1	1	1	1
Sp 0867	9V	1	1	1	0	1	1	1	0	1	1	1	1	0	1	1	1	0	1	1	0	1	1	1	1	1	1	0	1	0	1	1	1	1	1	1
Sp 0486	9V	1	1	1	1	1	0	1	1	0	1	0	1	1	1	1	1	0	1	1	0	1	0	1	1	1	1	0	1	1	0	1	1	1	1	1
Sp 0312	9V	1	1	1	1	1	1	1	1	1	1	1	1	1	1	1	1	0	1	1	0	1	0	1	1	1	1	0	1	1	1	1	1	1	1	1
Sp 0904	9V	1	1	1	1	1	1	1	1	1	1	1	1	1	1	1	1	1	1	1	1	1	0	1	1	1	1	0	1	1	1	1	1	1	1	1
Sp 0744	9V	1	1	1	1	1	0	1	0	1	1	1	1	0	1	1	1	0	1	1	0	1	1	1	1	1	1	0	1	0	1	1	1	1	1	1
Sp 0447	9V	1	1	1	1	1	0	1	1	1	1	1	1	1	1	1	1	1	1	1	0	1	0	1	1	1	1	0	1	1	1	1	1	1	1	1
Sp 1115	9V	0	1	1	1	1	0	1	1	0	1	1	0	0	1	1	1	0	1	1	0	1	0	1	1	1	1	0	1	1	1	1	1	1	1	1
Sp 1916	9V	0	1	1	1	0	0	1	1	1	1	1	0	1	1	1	1	0	1	1	0	1	0	1	1	0	1	0	1	1	1	1	1	1	1	1
Sp 0475	9V	1	1	1	0	1	0	1	1	0	1	0	1	0	1	1	1	0	1	1	1	1	0	1	1	1	1	0	1	1	1	1	1	1	1	1
Sp 1428	9V	1	1	1	1	1	0	1	1	0	1	1	1	0	1	1	1	0	1	1	0	1	0	1	1	1	1	0	1	1	0	1	1	1	1	1
Sp 1322	9V	0	1	1	1	1	1	1	1	0	1	0	0	1	1	0	1	0	1	1	1	1	0	1	1	1	1	0	1	1	1	0	1	1	1	1
Sp 1668	9V	1	1	1	1	1	1	1	1	1	1	1	1	1	1	1	1	0	1	1	1	1	0	1	1	1	1	0	1	1	1	1	1	1	1	1
Sp 2064	9V	1	1	1	1	1	0	1	1	1	1	1	0	0	1	1	1	1	1	1	1	0	0	1	1	1	1	0	1	1	1	0	0	1	0	1
Sp 1351	9V	1	1	1	0	0	1	1	1	1	1	0	1	0	1	1	1	1	1	1	1	1	0	1	1	1	1	0	1	1	1	0	1	1	1	1
Sp 1309	9V	1	1	1	0	0	1	1	1	1	1	0	1	0	1	1	1	0	1	1	1	1	0	1	1	1	1	0	1	1	1	1	1	1	1	1
Sp 1997	9V	1	1	1	1	1	1	1	1	1	1	1	1	0	1	1	1	1	1	1	1	1	0	1	1	1	1	0	1	1	1	0	1	1	1	1
